# Supplementary material for: Intracellular energy controls dynamics of stress-induced ribonucleoprotein granules
Source: Nat Commun. 2022 Sep 23;13:5584. doi: 10.1038/s41467-022-33079-1 (PMC9508253; doi:10.1038/s41467-022-33079-1)
Supplement: Supplementary file 5 — Source Data [file 41467_2022_33079_MOESM5_ESM.xlsx]

## Sheet: Fig. 1b
	NT	GD	GD + CP	GD + 2DG	Arsenite
SG or eSG positive cell (%)	0	0	100	100	100
	0	0	100	100	100
	0	0	100	100	100
	0	0	100	100	100
	0	0	100	100	100
	0	0	100	93.3333	100
	GD + CP	GD + 2DG	Arsenite
Relative SG or eSG area / cell area	0.530077	0.927993	2.06067
	0.60403	0.682039	2.44189
	1.69591	0.530793	1.86171
	1.07709	0.696114	2.2403
	0.472585	0.939444	2.19975
	1.03177	1.42372	1.71142
	1.03797	1.13793	2.17709
	0.829945	1.00457	1.79492
	0.741917	1.27891	1.14532
	0.846645	1.2646	1.13793
	0.349488	1.24885	1.0122
	0.353544	1.22428	1.21307
	1.72335	1.78108	1.83118
	1.17323	1.49648	1.30468
	1.23812	1.52463	1.90417
	1.02509	0.929663	2.12985
	1.27199	1.14627	1.43946
	1.45449	1.24194	1.0394
	1.4855	0.877896	2.08166
	1.1124	0.391475	1.40058
	1.18993	0.433461	1.2386
	0.950179	0.618821	1.30778
	1.2021	0.577312	1.79396
	0.724741	0.618105	1.83666
	1.18683	0.637906	1.23287
	0.858811	0.621445	1.34404
	1.16464	0.877657	1.31112
	0.752175	0.58924	1.58451
	0.838295	0.55942	1.54013
	1.58546	0.661285	1.33974
	0.978806	0.544152	1.24575
	0.874556	0.614288	1.67516
	0.770783	0.955427	1.17681
	0.895549	1.14842	1.08139
	0.805612	1.06254	1.42968

## Sheet: Fig. 1d
		Arsenite										GD + CP
	Time(min)	Cell 1	Cell 2	Cell 3	Cell 4	Cell 5	Cell 6	Cell 7	Cell 8	Cell 9	Cell 10	Cell 1	Cell 2	Cell 3	Cell 4	Cell 5	Cell 6	Cell 7	Cell 8	Cell 9	Cell 10	Cell 11	Cell 12
Relative SG or eSG area / cell area	0	0	0	0	0	0	0	0	0	0	0	0	0	0	0	0	0	0	0	0	0	0	0
	2	0	0	0	0	0	0	0	0	0	0	0	0	0	0	0	0	0	0	0	0	0	0
	4	0	0	0	0	0	0	0	0	0	0	0	0	0	0	0	0	0	0	0	0	0	0
	6	0	0	0	0	0	0	0	0	0	0	0	0	0	0	0	0	0	0	0	0	0	0
	8	0	0	0	0	0	0	0	0	0	0	0	0	0	0	0	0	0	0	0	0	0	0
	10	0	0	0.099914	0.139535	0.014866	0	0	0	0	0	0	0	0	0	0	0	0	0	0	0	0	0
	12	0.434065	0.431988	0.390039	0.572721	0.115444	0.079755	0.237264	0.14621	0.130093	0.121291	0	0.034393	0	0	0	0.027969	0.203811	0	0	0	0.01864	0
	14	0.618917	0.589836	0.471458	0.734225	0.328314	0.340195	0.637023	0.215978	0.157016	0.328564	0.0106335	0.057405	0	0	0	0.032399	0.315134	0	0.021267	0.013126	0.029243	0.030572
	16	0.448611	0.188997	0.706137	0.862822	0.54431	0.48616	0.611101	0.810818	0.249729	0.760142	0.0137907	0.117136	0	0	0	0.227074	0.36927	0	0.046688	0.011631	0.020771	0.063345
	18	0.365536	0.270827	0.915902	0.695341	0.63719	0.670754	0.765623	0.844048	0.566744	0.755986	0.0558269	0.231503	0	0	0	0.249225	0.504683	0	0.060146	0.038215	0.315685	0.178612
	20	0.204367	0.338946	0.979457	0.692651	0.806094	1.00668	0.819454	0.755659	0.5168	1.05791	0.0849451	0.278469	0	0	0.042119	0.366361	0.716444	0.020771	0.327317	0.045691	0.427007	0.380764
	22	0.151199	0.181433	0.915909	0.772507	1.03721	0.974869	1.20307	1.49337	0.810188	1.03721	0.181105	0.316102	0	0.005566	0.094041	0.502439	0.860663	0.020771	0.457748	0.107168	0.277472	0.792537
	24	0.193152	0.613101	1.55974	0.90469	0.995737	0.930282	1.04086	1.24613	0.735713	0.910675	0.461899	0.633867	0	0.014621	0.076097	0.533346	1.06918	0.020771	0.43947	0.097894	0.525039	0.996906
	26	1.04053	0.626391	1.07375	0.946558	0.669584	0.694506	1.29398	0.838894	0.695341	0.956034	0.558566	0.685375	0.003157	0.029575	0.11319	0.795032	1.08862	0.152028	0.61451	0.229285	0.465224	1.13897
	28	1.10283	0.287442	1.22121	1.01984	1.02814	0.833413	1.21813	0.818794	0.710295	0.769946	0.514272	0.734718	0.054248	0.05483	0.263903	0.669173	0.791628	0.034894	0.433656	0.06646	0.497623	1.17136
	30	0.779036	0.316186	1.14914	1.07905	1.09769	0.8855	1.26557	0.905786	0.826099	0.944169	0.570332	0.89323	0.122952	0.078923	0.450267	0.816214	1.29382	0.35091	0.657709	0.440301	0.690109	1.13897
	32	1.40563	0.272351	0.949548	1.1589	0.900706	0.745181	1.03628	0.890568	0.760142	1.01685	0.534173	0.898212	0.218488	0.18609	0.397933	0.787558	1.25602	0.462563	0.733307	0.473531	0.832747	1.12401
	34	1.21325	0.287992	1.11459	1.02432	0.927677	0.997595	1.0174	0.952666	0.626111	1.0012	0.481839	0.952047	0.263613	0.225568	0.731895	0.747681	1.18366	0.390786	0.612349	0.430327	0.732727	1.21996
	36	1.28421	0.364492	1.38805	1.14644	1.0246	0.7996	1.07147	0.865093	0.599944	0.903307	0.59997	0.975969	0.351408	0.517558	0.620573	0.989432	1.13722	0.52138	0.680389	0.641344	0.665271	1.36452
	38	1.61132	0.436977	1.20806	1.18382	0.8986	1.11335	1.09888	0.978559	0.652283	1.16693	0.485159	0.936093	0.591499	0.100521	0.772601	0.675401	1.05082	0.482501	0.760304	0.639681	0.742696	1.31841
	40	0.959518	0.604371	1.11335	1.01075	0.953984	1.04025	1.16638	1.10241	0.648404	1.09348	0.464393	0.898463	0.526731	0.401253	0.636258	0.662939	1.16206	0.550289	0.571311	0.579871	0.915495	1.32838
	42	0.934599	0.495385	1.10555	1.02835	1.11577	1.27234	1.13456	1.13526	0.717007	1.11922	0.481146	1.10781	0.644169	0.33978	0.575745	0.738953	0.699828	0.543313	0.652307	0.525039	0.814143	1.26607
	44	1.12152	0.478514	1.17903	1.12037	1.14261	1.19079	1.22038	1.02279	0.75228	1.0387	0.522011	0.83989	0.504466	0.254212	0.710629	0.748928	1.10374	0.517395	0.550792	0.456916	0.710297	1.0941
	46	1.10989	0.518924	1.13813	0.985743	1.16704	0.662342	1.09553	1.03226	0.709796	1.11746	0.403613	0.837403	0.461153	0.376331	0.562722	0.824942	1.07998	0.506429	0.62531	0.486822	0.53168	1.10283
	48	0.839407	0.535838	1.01075	1.07417	1.10268	1.08745	1.18708	1.04848	0.685375	1.11459	0.455254	0.97697	0.307377	0.424518	0.621938	1.00189	0.938503	0.630047	0.643668	0.579871	0.56823	1.00812
	50	1.04191	0.650761	0.837676	1.01311	1.05548	0.906213	1.15828	1.03138	0.704617	1.13786	0.53916	0.920891	0.368272	0.393777	0.494001	0.947061	0.826183	0.603127	0.63719	0.536667	0.574884	1.36452
	52	0.72696	0.722739	0.795037	1.13979	0.860655	0.817468	1.2399	1.18067	0.564944	1.32091	0.511744	0.791292	0.424518	0.549961	0.611434	1.06046	0.982782	0.60014	0.600469	0.541654	0.666262	1.45922
	54	1.0239	0.736047	0.79129	1.11404	0.9115	1.07915	1.39916	1.21606	0.826189	1.25493	0.460801	0.847371	0.428669	0.27581	0.622235	1.02432	0.898545	0.680889	0.689028	0.594823	0.714453	1.36202
	56	0.672911	0.586512	0.903445	1.04825	1.0951	0.947054	1.38055	1.08646	0.753908	1.17004	0.678768	0.957028	0.426176	0.421193	0.578204	0.866059	0.916903	0.746682	0.631788	0.649647	0.584858	1.26607
	58	0.731062	0.652972	0.56699	1.00488	1.16206	1.00189	1.36426	1.28476	0.855676	1.27953	0.57239	0.905937	0.428669	0.50593	0.913829	1.00065	0.908264	0.665936	0.588589	0.636357	0.475194	1.2399
	60	0.620984	0.660452	0.905523	0.930116	1.19131	0.979879	1.45947	1.22121	0.822862	1.20891	0.639681	0.83989	0.672115	0.53916	0.898876	0.910924	0.814968	0.677898	0.585347	0.634694	0.797519	1.40689
		Arsenite										GD + CP
	Time(min)	Cell 1	Cell 2	Cell 3	Cell 4	Cell 5	Cell 6	Cell 7	Cell 8	Cell 9	Cell 10	Cell 1	Cell 2	Cell 3	Cell 4	Cell 5	Cell 6	Cell 7	Cell 8	Cell 9	Cell 10	Cell 11	Cell 12
Relative SG or eSG area / cell area	0	0	0	0	0	0	0	0	0	0	0	0	0	0	0	0	0	0	0	0	0	0	0
	2	0	0	0	0	0	0	0	0	0	0	0	0	0	0	0	0	0	0	0	0	0	0
	4	0	0	0	0	0	0	0	0	0	0	0	0	0	0	0	0	0	0	0	0	0	0
	6	0	0	0	0	0	0	0	0	0	0	0	0	0	0	0	0	0	0	0	0	0	0
	8	0	0	0	0	0	0	0	0	0	0	0	0	0	0	0	0	0	0	0	0	0	0
	10	0	0	0.177914	0.198773	0.035297	0	0	0	0	0	0	0	0	0	0	0	0	0	0	0	0	0
	12	0.618344	0.51282	0.555626	0.58276	0.205567	0.189356	0.563321	0.347137	0.463307	0.287972	0	0.244972	0	0	0	0.066404	0.241948	0	0	0	0.132767	0
	14	0.489818	0.700204	0.67161	0.87161	0.292311	0.605776	0.907465	0.256391	0.372791	0.390043	0.025246	0.136293	0	0	0	0.076922	0.160329	0	0.050493	0.046745	0.069429	0.072585
	16	0.456475	0.673083	0.558845	0.614562	0.775391	0.577129	0.483632	0.577521	0.444686	1.08285	0.032742	0.208581	0	0	0	0.231055	0.202323	0	0.083137	0.020711	0.147945	0.150396
	18	0.520721	0.482255	0.543641	0.825451	0.907703	0.796263	0.54533	0.546537	0.672791	1.34617	0.198819	0.412232	0	0	0	0.355031	0.299559	0	0.085681	0.068048	0.449706	0.212033
	20	0.404346	0.402368	0.528514	0.685215	0.956928	0.746903	0.347424	0.56066	0.438216	1.56984	0.15126	0.39669	0	0	0.060001	0.326185	0.463911	0.147945	0.291423	0.108482	0.506907	0.301341
	22	0.384624	0.461534	0.582477	0.65504	1.05539	0.619973	0.470829	0.690703	0.686991	1.75899	0.214992	0.450301	0	0.039644	0.111638	0.397636	0.681138	0.147945	0.40755	0.190832	0.39527	0.434231
	24	0.458589	0.727822	0.653505	0.715982	1.01319	0.946588	0.494246	0.806893	0.748609	1.29729	0.365552	0.752474	0	0.104144	0.077431	0.474858	0.634621	0.147945	0.260851	0.232423	0.467462	0.50719
	26	0.617612	0.637371	0.956001	0.674205	0.596156	0.82446	0.768054	0.4268	0.619088	1.36191	0.39785	0.697388	0.022485	0.070218	0.08958	0.808968	0.7049	0.360951	0.364748	0.408282	0.473379	0.450695
	28	0.785514	0.51184	1.08729	0.605333	1.04616	0.742019	0.723033	0.486002	0.562135	0.685512	0.457876	0.523318	0.193198	0.065089	0.234963	0.680903	0.433733	0.24854	0.3861	0.473374	0.506345	0.49078
	30	0.840734	0.409472	0.744087	0.635185	1.18462	1.14675	0.630366	0.533194	0.891524	0.87338	0.40623	0.795276	0.218937	0.140537	0.45816	0.645961	0.767957	0.499885	0.360359	0.348459	0.614429	0.450695
	32	1.00119	0.387975	0.751483	0.825451	0.916494	0.758243	0.820126	0.576659	1.08285	1.03467	0.345887	0.456978	0.259371	0.22091	0.354294	0.701192	0.894623	0.411837	0.373081	0.374758	0.741426	0.470941
	34	0.797688	0.492307	0.793891	0.729594	0.991135	1.2181	0.966215	0.45237	0.594613	0.950831	0.428999	0.565095	0.268234	0.535552	0.521307	0.760787	0.766442	0.347931	0.436158	0.43787	0.745571	0.668417
	36	0.99786	0.389425	0.912618	0.65326	1.09469	0.976339	0.763173	0.528154	0.732552	1.2868	0.356117	0.631958	0.417163	0.460801	0.442015	0.880928	0.900009	0.464204	0.440564	0.45681	0.526503	0.647936
	38	0.86077	0.373494	0.860461	0.722745	1.09722	1.35944	1.0436	0.491999	0.619469	1.10823	0.345564	0.666751	0.702178	0.11933	0.550301	0.687239	0.935586	0.429589	0.541542	0.455626	0.755714	0.722357
	40	0.820123	0.645713	0.951604	0.785376	1.16485	1.27018	1.1077	0.628172	0.554207	1.03847	0.300703	0.711053	0.535964	0.476334	0.755312	0.67456	0.919668	0.435505	0.50866	0.344187	0.931543	0.727819
	42	0.618138	0.509669	0.930619	0.9522	1.03315	1.47265	1.16727	0.700797	0.510702	1.29542	0.342706	0.717327	0.573528	0.268906	0.585837	0.657918	0.830777	0.429984	0.580773	0.373969	1.15978	0.644132
	44	0.741767	0.492312	0.992478	1.15267	1.3225	1.22512	1.41251	0.631366	0.535826	1.20223	0.371813	0.747786	0.513309	0.301779	0.632699	0.533439	1.12309	0.409472	0.490391	0.361609	0.843206	0.599458
	46	0.658783	0.462017	0.844434	0.97516	1.48437	0.982847	1.21924	0.612709	0.486122	1.42131	0.410688	1.19291	0.547442	0.446748	0.572585	0.734477	0.961546	0.400793	0.556737	0.385276	0.540999	0.56108
	48	0.652238	0.572492	0.959901	1.14765	1.17811	1.32782	1.44947	0.746802	0.532551	1.19084	0.324264	0.773185	0.547339	0.431959	0.442988	0.892023	0.954953	0.407967	0.573082	0.413025	0.505916	0.718054
	50	0.685034	0.505655	0.894977	0.787206	1.12768	1.29094	1.23751	0.801407	0.602253	1.21569	0.426697	0.819904	0.437181	0.400679	0.439827	0.749514	0.735582	0.390535	0.567314	0.424724	0.682454	0.571708
	52	0.739702	0.571984	0.943801	0.81184	1.0217	1.16451	1.76629	0.934393	0.574847	1.56807	0.405	1.12723	0.755928	0.326434	0.483896	0.629444	0.777785	0.388601	0.53462	0.428671	0.593198	0.611387
	54	0.810327	0.476603	0.80516	0.72136	0.927478	1.28107	1.42368	0.787421	0.735587	1.27693	0.410268	0.754446	0.339254	0.327418	0.369333	0.911992	0.640007	0.373059	0.613467	0.47075	0.565426	0.646752
	56	0.599118	0.464172	1.07249	0.933294	1.30001	1.34912	1.22915	0.773855	0.596651	1.19055	0.402889	0.619693	0.50592	0.428576	0.411837	0.685409	0.816353	0.443199	0.500004	0.462724	0.462863	0.644132
	58	0.57857	0.465092	1.00962	0.894686	1.3795	1.18936	1.38818	1.14387	0.76184	1.30196	0.407696	0.716968	0.436183	0.360359	0.406808	0.647936	0.646929	0.527029	0.465816	0.453258	0.423083	0.679343
	60	0.552885	0.588025	0.921396	0.828117	1.41422	1.16323	1.48506	1.08729	0.732625	1.2301	0.379688	0.664698	0.478727	0.384028	0.400151	0.648824	0.644974	0.438951	0.46325	0.376728	0.631166	0.668055

## Sheet: Fig. 1f
Glucose (mM)	25	22.5	20	15	10	5	2.5	0
2DG (mM)	0	2.5	5	10	15	20	22.5	25
Average eSG positive cell (%)	0	1.75926	6.99634	81.859	90.3598	98.3333	98.8889	100
S.E.M	0	2.73109	8.59722	11.366	12.4628	4.08248	2.72166	0
n	6	6	6	6	6	6	6	6
Glucose (mM)	25	22.5	20	15	10	5	2.5	0
2DG (mM)	0	2.5	5	10	15	20	22.5	25
Average ATP concentration (nmol/mg protein)	39.158	35.6393	25.4923	17.2842	15.6389	12.6048	11.6084	9.46996
S.E.M	0.692369	0.61301	0.860241	1.07206	0.994858	0.303893	0.403771	1.31488
n	3	3	3	3	3	3	3	3

## Sheet: Fig. 1g
	NT	GD	GD + CP	GD + 2DG	Arsenite
ATP concentration (nmol/mg protein)	39.96	27.91	11.59	12.34	40.75
	40.01	24.69	14.59	8.85	44.63
	38.04	29.28	13.32	9.62	42.57

## Sheet: Fig. 1h
	GD + CP		GD + 2DG
	Liposome	ATPsome	Liposome	ATPsome
Relative SG or eSG area / cell area	1.46502	0.357982	0.278808	0.759294
	1.08207	0.229073	0.451436	1.50336
	1.44122	0.688672	0.544594	1.11069
	1.27544	0.407048	0.193663	0.639089
	0.940972	0.351014	1.53128	0.363419
	0.740351	0.267107	1.58904	0.101773
	0.483406	0.465986	0.35427	1.27056
	0.96565	0.251429	0.807042	1.15557
	0.927617	1.1445	1.11724	1.25854
	0.912519	0.178265	1.31958	1.06061
	0.723512	1.02575	1.56333	0.138636
	0.818161	0.674445	1.19604	0.144646
	0.838194	0.246203	0.996698	0.667137
	0.787676	0.0943585	1.0164	0.673147
	0.508665	0.00667768	0.372635	1.19564
	0.1742	0.0484857	1.25981	0.0881502
	0.527537	0.411693	0.424724	0.257238
	1.68307	0.54786	0.53391	0.153061
	1.55938	0.002613	0.328894	0.0801365
	1.86133	0.021775	0.321882	0.165883
	1.15843	0.0563248	1.61241	0.35821
	1.46096	0.0473244	0.347926	0.570171
	0.889873	0.117876	1.47518	0.00360614
	1.20518	0.355369	1.09253	1.41802
	0.865485	1.23856	0.897195	0.641493
	1.13521	0.598088	1.06315	1.2938
	0.570216	0.240977	0.442087	0.873889
	0.826871	0.533343	1.53729	0.61024
	0.477599	1.49928	0.544261	0.345789
	0.901487	0.481083	1.07617	0.558151
	0.984232	1.00456	0.951621	0.0837427
	0.358272	0.0258397	0.650108	0.586199
	0.586184	0.00580668	0.910551	0.254033
	1.4569	0.49618	0.69051	0.560555
	1.0963	0.154458	1.05747	0.179907
	1.08265	1.29953	1.63445	0.260444
	1.1503	0.657896	1.92161	0.98007
	1.21679	0.295269	1.82244	0.504459
	1.01936	0.275236	1.08485	0.425926
	1.02168	0.357982	1.02575	0.101373
	1.19037	0.224718	1.65616	0.756489
	1.33118	0.0749061	1.1159	0.314937
	1.03591	0.213686	0.84544	0.25804
	1.18834	0.167232	1.96134	0.188321
	1.07424	0.131812	1.38236	0.944409

## Sheet: Fig. 1i
	GD + CP		GD + 2DG
	Liposome	ATPsome	Liposome	ATPsome
ATP concentration (nmol/mg protein)	10.22	19.76	7.64	15.95
	11.32	17.91	8.01	16.19
	12.67	18.29	9.88	16.45

## Sheet: Fig. 2b
	- CP				+ CP
Glucose	Normal	Mi-low	Ex-low	GD	Normal	Mi-low	Ex-low	GD
eSG positive cell (%)	0	0	7.69231	7.69231	0	14.2857	81.25	100
	0	0	0	0	13.6364	25	78.9474	100
	0	0	0	8.33333	6.66667	20.8333	83.3333	92
	0	0	0	6.66667	0	17.6471	100	94.1176
	0	0	0	9.09091	9.375	21.875	68.4211	100
	0	0	0	0	4.16667	26.6667	74.0741	100

## Sheet: Fig. 2c
	- CP				+ CP
Glucose	Normal	Mi-low	Ex-low	GD	Normal	Mi-low	Ex-low	GD
ATP concentration (nmol/mg protein)	41.53	41.02	28.89	26.92	38.56	22.84	14.41	12.21
	41.01	38.71	26.41	25.32	37.47	21.99	14.02	10.38
	37.79	35.84	26.03	24.68	33.78	19.5	12.19	12.23

## Sheet: Fig. 2d
	- CP				+ CP
Glucose	Normal	Mi-low	Ex-low	GD	Normal	Mi-low	Ex-low	GD
Glycogen (μg/100K cells)	17.4405	4.49405	1.93387	1.01189	19.5298	17.0191	14.665	14.0179
	17.8869	4.94048	2.86846	0.980255	19.05	16.9444	15.0614	14.3155
	19.0059	4.49405	1.96684	1.07326	18.8587	18.0304	17.2166	16.3569
	19.0145	5.3869	2.91146	1.04404	18.4062	17.9669	16.1616	15.193
	19.329	4.35923	1.9452	0.897241	20.7257	17.778	19.1105	14.9503
	21.8286	4.82667	3.19678	1.02211	17.0073	16.9068	17.5677	16.8946

## Sheet: Fig. 2f
Glucose (mM)	25	24	23	21	19	17	15	0
2DG (mM)	0	1	2	4	6	8	10	25
Average eSG positive cell (%)	1.38979	2.3441	5.6127	48.0009	82.4411	95.4963	99.2857	100
S.E.M	0.924204	1.59569	1.47111	4.48316	2.62511	1.80844	0.714286	0
n	6	6	6	6	6	6	6	6
Glucose (mM)	25	24	23	21	19	17	15	0
2DG (mM)	0	1	2	4	6	8	10	25
Average ATP concentration (nmol/mg protein)	40.4396	38.8836	33.1831	28.0921	23.6428	19.2027	15.8255	7.97613
S.E.M	1.26579	0.812756	0.547045	1.0649	0.943632	0.142194	0.774111	0.61254
n	3	3	3	3	3	3	3	3

[truncated: 68 more sheets: Fig. 2g, Fig. 2h, Fig. 2j, Fig. 3b, Fig. 3c, Fig. 3d, Fig. 3f, Fig. 3h, Fig. 3j, Fig. 3k, Fig. 3i, Fig. 3m, Fig. 3n, Fig. 4a, Fig. 4b, Fig. 4c, Fig. 4d, Fig. 4e, Fig. 4f, Fig. 4g …]
